# Supplementary material for: Treatment of phantom limb pain (PLP) based on augmented reality and gaming controlled by myoelectric pattern recognition: a case study of a chronic PLP patient
Source: Front Neurosci. 2014 Feb 25;8:24. doi: 10.3389/fnins.2014.00024 (PMC3935120; doi:10.3389/fnins.2014.00024)
Supplement: Additional File 1 — Video examples of the patient in the augmented reality environment, gaming, motion and TAC test. [file Movie1.zip]

Archive with 1 entries (1 files):
- 71345_Ortiz-Catalan_Movie_1.MP4
